# Supplementary material for: Thiophene-Based Covalent Triazine Frameworks as Visible-Light-Driven Heterogeneous Photocatalysts for the Oxidative Coupling of Amines
Source: Molecules. 2024 Apr 5;29(7):1637. doi: 10.3390/molecules29071637 (PMC11013671; doi:10.3390/molecules29071637)
Supplement: Supplementary file 1 [file molecules-29-01637-s001.zip]

Archive with 1 entries (1 files):
- molecules-2915929-supplementary.pdf
